# Supplementary material for: Fast selective edge-enhanced imaging with topological chiral lamellar superstructures
Source: Natl Sci Rev. 2024 Jul 17;11(11):nwae247. doi: 10.1093/nsr/nwae247 (PMC11493092; doi:10.1093/nsr/nwae247)
Supplement: nwae247_Supplemental_Files [file nwae247_supplemental_files.zip]

Archive with 3 entries (3 files):
- Revised Supplementary Information_NSR_MS-2024-376.R1.pdf
- SI_Movie_S1.mp4
- SI_Movie_S2.mp4
